# Supplementary material for: Enhancing transcription–replication conflict targets ecDNA-positive cancers
Source: Nature. 2024 Nov 6;635(8037):210–8. doi: 10.1038/s41586-024-07802-5 (PMC11540844; doi:10.1038/s41586-024-07802-5)
Supplement: Supplementary file 3 — Source Data Fig. 4 and Source Data Extended Data Figs. 9 and 10 [file 41586_2024_7802_MOESM3_ESM.xlsx]

## Sheet: Fig. 4c
Uncropped and unprocessed western blot images

## Sheet: Fig. 4g
Uncropped and unprocessed western blot images

## Sheet: Ext Fig. 10d
Uncropped and unprocessed western blot images

## Sheet: Source data Fig4B
		Colo320 ecDNA-			Colo320 ecDNA+
	0	0.54	0.48	0.48	0.94	0.97	1.12
	14	7.2	9.12	8.2	39.55	40.18	32.99
	41	22.23	25.16	20.57	57.83	55.89	48.21
	123	34.95	33.9	32.25	65.2	62.02	60.75
	370	40.79	37.03	36.16	64.83	63.65	61.46
	1111	41.56	43.22	40.97	64.7	64.04	66.45

## Sheet: Source data Fig4D
		DM_COLO320			HSR_COLO320
	3.16e-05	3918825	3932200	3942510	4447055	3866690	3864730
	0.000316	4001625	3967635	3915720	3905375	3847275	3866920
	0.001	3877420	3878990	3918245	3925520	3777085	3823900
	0.003162	3742890	3732215	3573515	3895145	3998085	4049735
	0.01	881235	1107860	828935	4014485	3997580	3805475
	0.031623	353040	336345	375160	3455490	3480070	3371685
	0.1	289660	301215	280110	2092415	1836995	1831245
	0.316228	296330	279205	282105	1161985	1282425	1258650
	1	329460	326860	337820	1456240	1510925	1380255

## Sheet: Source data Fig4E
	Day of study	Vehicle								Infigratinib 15 mg/kg PO QD								BBI-2779 30mpk PO Q2D								BBI-2779 30mpk PO Q2D + Infi 15 mpk PO QD
	1	214.85	274.78	275.76	406.38	325.94	324.31	244.21	240.24	244.48	275.78	318.63	234.6	333.76	272.35	399.19	215.35	308.51	232.16	337.25	252.84	277.41	270.14	221.88	382.22	226.34	258.32	260.28	354.67	286.19	223.52	293.27	366.75
	5	207.88	240.73	364.51	489.71	264.64	325.63	249.83	218.3	141.42	207	207.01	194.06	114.59	223.51	272.2	162.32	314.21	169.1	355.2	230.1	242.59	301.47	249.66	377.48	85.5	124.79	199.89	169.1	144.34	88.04	221.9	217.76
	8	246.45	313.75	462.69	702	306.12	315.72	435.76	219.06	100.66	138.07	126.44	146.81	70.82	180.25	231.85	107.33	328.32	118.97	339.48	219.32	179.71	347.81	229.41	305.56	61.09	81.08	163.99	143.54	85.82	68.17	109.94	125.08
	11	262.52	420.39	578.91	863.12	523.12	360.47	442.51	345	111.73	156.25	176.04	166.7	123.46	218.18	282.27	116.93	331.08	194.7	403.05	262.05	189.74	480.03	249.39	345.6	72.83	77.57	137.09	118.36	71.5	45.65	100.66	95.96
	13	304.73	435.62	750.97	1001.88	544.5	335.48	418.25	357.91	124.21	172.17	176.87	188.21	133.63	270.33	330.51	108.35	389.62	195.83	440.15	262.96	267.04	540.55	309.31	473.85	51.81	100.59	147.58	89.46	62.27	59.98	103.96	103.63
	15	359.06	482.21	869.22	1007.53	611.11	518.89	447.68	361.99	154.6	126.09	205.17	263.36	166	337.92	367.94	166.72	436.36	196.85	491.28	290.89	250.62	511.44	256.23	550.72	29.13	66.06	91.57	70.08	68.15	56.59	93.55	97.91
	18	365.25	606.51	978.9	1227.03	785.8	563.63	551.82	427.28	176.11	157.95	204.33	255.64	193.27	380.93	448.61	202.33	482.44	217.42	528.75	292.03	271.87	710.61	300.37	558.29	35.12	53.78	95.59	69.91	51.78	46.04	79.43	91.63
	20	365.88	889.35	1087.27		864.3	646.52	644.9	526.96	168.05	165.11	203.59	221.67	192.93	417.82	479.35	231.86	521.12	212.11	543.28	254.08	262.82	758.61	304.68	533.31	53.15	58.44	108.08	63.11	49.4	33.99	51.66	65.82
	22	393.12	905.08	1182.38	1318.25	875.75	652.59	671.82	548.11	184.76	223.01	251.01	223.64	246.07	397.26	479.73	254.62	521.68	246.56	642.92	291.08	378.21	752.24	341.66	564.26	49.67	61.73	96.22	60.6	55.14	32.55	58.74	68.7
	25	399.89	997.83	1410.21		1219.01	671.77	599.04	570.12	196.21	231.38	244.62	333.8	257.4	426.98	499.94	237.29	588	273.82	647.7	380.16	225.09	820.82	336.52	588.74	49.69	55.87	74.76	54.34	44.51	41.03	51.66	70.14
	27									238.76	227.44	236.39	325	271.28	505.17	681.55	273.5	532.97	256.84	855.81	327.73	337.91	1214.62	389.67	673.33	50.4	42.26	77.24	43.79	34.47	47.51	60.66	90.16

## Sheet: Source data Fig4F
	Vehicle	infigratinib 15 mg kg-1 PO QD	BBI-2779 30 mg kg-1 PO Q2D	BBI-2779 + infigratinib
	155.894	324.931	132.42	46.2223
	191.231	257.5	114.951	63.2639
	134.749	276.141	103.395	68.3013
	111.077	331.223	96.777	51.7147
	128.905	308.687	101.99	47.6824
	178.131	333.495	84.391	59.7237
		356.837	127.643	82.9106
		338.53	95.5833	64.111

## Sheet: Source data Ext Fig 9
	Plasma Exposure:			BLOQ = below LLOQ, LLOQ = 1 ng/mL
		IV 2 mg/kg								PO 30 mg/kg
		Time (hr)	Calculated Concentration (ng/mL)							Time (hr)	Calculated Concentration (ng/mL)
			Mouse#1	Mouse#2	Mouse#3	Mean	SD	CV%			Mouset#4	Mouset#5	Mouset#6	Mean	SD	CV%
		0.0833	253	255	312	273.333	33.5012	12.2566		0.25	745	610	361	572	194.8	34.0559
		0.25	136	114	126	125.333	11.0151	8.78868		0.5	923	626	589	712.667	183.091	25.691
		0.5	74.3	67.7	72.9	71.6333	3.47755	4.85465		1	755	470	565	596.667	145.115	24.3209
		1	22.3	23	23.4	22.9	0.556776	2.43134		2	349	251	302	300.667	49.0136	16.3016
		2	6.27	10.4	9.55	8.74	2.18089	24.953		4	81.8	93.4	58.5	77.9	17.7739	22.8162
		4	1.89	5.19	2.72	3.26667	1.71658	52.5482		8	7.44	5.11	8.6	7.05	1.77739	25.2111
		8	BLOQ	1.75	BLOQ	0.583333	NA	NA		24	BLOQ	BLOQ	BLOQ	NA	NA	NA
		24	BLOQ	BLOQ	BLOQ	NA	NA	NA

## Sheet: Source data Ext Fig 10b
	nM infigratinib	Control		infi-intermed 8 wk
	1000	0.155351	0.129188	0.163685	0.168463
	333.333	0.156904	0.137571	0.140019	0.157956
	111.111	0.140936	0.132523	0.157956	0.167142
	37.037	0.175283	0.153677	0.332243	0.37817
	12.3457	0.435337	0.420904	1.11135	1.10644
	4.11523	0.751555	0.790963	1.08743	1.31928
	1.37174	0.922087	0.938575	1.18517	1.13398
	0.457247	0.951269	0.975983	1.03158	1.12247
	0.152416	1.0456	1.0233	0.985093	1.02841
	0	0.997654	1.00235	0.977726	0.940139

## Sheet: Source data Ext Fig 10c
	weeks of infigratinib	0	8.0
	FGFR2 CN	83.8527	332.123
